# Supplementary material for: Climate-driven spatial mismatches between British orchards and their pollinators: increased risks of pollination deficits
Source: Glob Chang Biol. 2014 May 2;20(9):2815–28. doi: 10.1111/gcb.12577 (PMC4285753; doi:10.1111/gcb.12577)
Supplement: Supplementary file 2 — Data S1.Climate-driven spatial mismatches between British orchards and their pollinators: increased risks of pollination deficits. [file gcb0020-2815-sd2.txt]

1
 
Climate-drivenspatial mismatches betweenBritish orchards andtheir 
pollinators:increasedrisks of pollination deficits. 
 Supporting Information 
Material and Methods 
Pollinator data
Table S 1lists the wildinsectpollinator species used to predictthe potential pollinator availability to
orchardcropflowers inGreatBritain. Available records indicate the number of sites of known 
presence,mapped on5 by 5 km gridcells. The honeybee (Apis mellifera) was excluded due tothe 
difficulties of separating records from managed colonies from those of wildcolonies. 
Climatedatafor futureprojections 
Monthly averages for future projections were derived from the daily data generated by the 
HadRM3-PPE-UK experiment(Murphy etal.,2010),runatthe UK MetOffice Hadley Centre (MOHC). 
The datasetcontained the outputs from an ensemble of eleven variants of the MOHC Regional 
Climate Model (HadRM3). The HadRM3model runfrom 1950-2099and was used to dynamically 
downscale global climate model results,as partof the climate change experiments carried outfor 
the UK Climate Projections report(UKCP09). The data were obtained online after registration
(http://badc.nerc.ac.uk/home/). For our study,we usedthe unperturbed model variantof the 
HadRM3-PPE-UK experiment(identified by the name HadRM3Q0).  
The HadRM3-PPE-UK data are located on a gridcharacterised by a rotated-pole anda spatial 
resolutionof approximately 25by 25km. We used the accompanying metadata toconvertthe 
rotated gridintoa regular gridof latitude andlongitude. Tomatchthe resolutionof the baseline 
data,we then rescaled the data to a 5 by 5km British National Grid,giving toeachof the 5by 5km 
gridcell the value of the coarser 25 by 25 km grid. 
  2
 
 
TableS 1: Wild insect pollinatorspeciesvisiting orchardsand numberof availablerecords 
Wild pollinatorspecies Availablerecords
Bees
Andrenabarbilabris 169 
Andrenafulva 331 
Andrenahaemorroa 652 
Andrenaminutuloides 68 
Andrenaminutula 431 
Anthophora plumipes 295 
Bombushortorum 1388 
Bombushypnorum 698 
Bombuslapidarius 1446 
Bombuslucorum 1706 
Bombuspascuorum 2096 
Bombusterrestris 1318 
Halictusrubicundus 378 
Halictustumulorum 534 
Lasioglossumalbipes 328 
Lasioglossumcalceatum 724 
Lasioglossumfulvicorne 243 
Lasioglossummorio 510 
Lasioglossumnitidisculum 26 
Megachile maritima 70 
Osmia bicolor 129 
Osmia bicornis(O.rufa) 766 
Hoverfly
Eristalisarbustorum 1200 
Eristalishorticola 461 
Eristalisintricarius 629 
Eristalistenax 1590 
Rhingia campestris 1377 
Rhingia rostrata 150 
Syrphusribesii 1981 
Syrphusvitripennis 866 
 
  3
 
Correlation between selected climaticpredictors 
Table S 2shows the Pearson’s correlationbetween the variables used topredictorchards 
distribution. Variables were selected from the original setof 20 climaticpredictors,using literature 
(Franklin etal.,2013, Sork etal.,2010, Termansen et al.,2006, Thuiller,2004, Warrenetal.,2013). 
The values refer topresentconditions,whichfor orchards corresponded tothe 30-year periodfrom 
1977to2006. Variables are defined inTable 1of the maintext. 
TableS 2: Pearson’scorrelation between present climaticpredictorsused to modelorchards
distribution
 TSeasSD mTCM MTWQ MTDQ RainWQ
TSeasSD      
mTCM -0.03     
MTWQ 0.41 0.64    
MTDQ 0.14 0.64 0.30   
RainWQ -0.58 -0.33 -0.52 -0.23  
 
Table S 3shows the Pearson’s correlationbetween the variables used topredictorchards 
distribution,based onthe UKCP09projections for the Medium emissionscenario. The Medium 
emissions scenariocorresponds to the A1B storyline of the IPCC’s Special ReportonEmissions 
Scenarios (Nakićenovićetal.,2000). We used the 30-year periodfrom 2040to2069 (“M2050”). 
These variables were selected onpresent-day conditions using literature (see Table S 2) andare 
defined inTable 1of the maintext.  
 
TableS 3: Pearson’scorrelation between futureclimaticpredictorsused to modelorchards
distribution
 TSeasSD mTCM MTWQ MTDQ RainWQ
TSeasSD      
mTCM 0.87     
MTWQ 0.04 0.36    
MTDQ -0.80 -0.73 0.26   
RainWQ -0.66 -0.49 0.37 0.81  
 
  4
 
Table S 4shows the Pearson’s correlationbetween the variables used topredictpollinators’
distribution. We used Jolliffe’s Principal ComponentAnalysis withthe rejectionmethod“B2” and λ0 
= 0.70(Jolliffe,1972, Jolliffe,1973), to selecta set of variables thatminimised multicollinearity,from 
the original 19bio-climaticpredictors. The values refertopresent conditions, whichfor pollinators 
corresponded to the 10-year periodfrom 1990to 1999. Variables are defined inTable 1of the main
text. 
TableS 4: Pearson’scorrelation between present climaticpredictorsused to modelpollinators’ 
distribution
 Isoth TAR MTDQ MTCQ RainSeasCV RainCQ
Isoth       
TAR 0.34      
MTDQ 0.16 -0.26     
MTCQ 0.01 0.04 0.17    
RainSeasCV 0.00 -0.43 0.42 0.00   
RainCQ 0.06 -0.62 0.32 -0.30 0.68  
 
Table S 5shows the Pearson’s correlationbetween the variables used topredictpollinators’
distribution,based onthe predictions for the Medium EmissionScenario(SRES A1B storyline),for 
the M2050period. These variables were selected onpresent-day conditions using PCA (see Table S 
4) andare defined inTable 1of the maintext. 
TableS 5: Pearson’scorrelation between futureclimaticpredictorsused to modelpollinators’ 
distribution
 Isoth TAR MTDQ MTCQ RainSeasCV RainCQ
Isoth       
TAR 0.87      
MTDQ 0.04 0.36     
MTCQ -0.80 -0.73 0.26    
RainSeasCV -0.66 -0.49 0.37 0.81   
RainCQ 0.03 -0.23 -0.27 -0.02 0.11  
 
  5
 
Pollinator distribution models 
Detailed settings for the Maxentpollinators’distributionmodels (PDM) follows Polce etal.(2013) . 
Models were settorun withHinge features andwithmodified values of prevalence,toreflectthe 
differences innumber of available sightings atany resolution,from the original databases. The 
backgroundwas chosen toreflectthe non-random distributionof the species’sightings inrelationto
the environmental range available for GreatBritain. Itcorresponded to all localities where crop
pollinators hadbeenrecorded (Phillips etal.,2009).  
Contribution of different predictors
The contributionof each predictor tothe final Maxentmodel was measuredusing the permutation
importance. WithinMaxent,permutationimportance is determined for eachvariable by randomly 
permuting the values of the variable among the presence andbackground training points and
evaluating the resulting decrease intraining AUC. The dropinAUC is then normalised topercentage 
allowing comparisonacross models;a larger percentage (a larger drop) indicates thatthe original 
model depended heavily onthatvariable. Average andconfidence interval for the importance of the 
differentpredictors were derived through10,000bootstrapreplicates. 
Results 
Climaticand bioclimaticvariables 
EachchartinFig. S 1shows the distributionof predictors’values for present(inblack) andfuture 
M2050(ingrey) climaticconditions. The predictors are the ones used tomodel pollinators and
orchards distribution. They are defined inTable 1of the maintext. The y-axis provides anestimate 
of the number of gridcells characterised by eachpredictor’s value.  
 6
 
 
 
FigureS 1: Distribution of thepredictors’ valuesacrossGB, forpresent and future (continuing on next page) 7
 
 
 
 
FigureS 1(continuing frompreviouspage): Distribution of thepredictors’ valuesacrossGB, forpresent and future 8
 
Modelperformance 
Figure S 2show the model performance for the pollinator distributionmodels,as measuredby the 
the AUC of model testing. Error bars show the standarddeviationof the null models (10sets for 
eachpollinator species,eachmodelled with10-foldcross-validation). The number of available 
records is used to plotdifferentspecies along the x-axis.
 
 
  
FigureS 2: Performanceof thecalibrated PDMsagainst performanceof thenullmodels 9
 
Contribution of different predictors
Figure S 3shows the contributionof the differentpredictors used for PDMs,measuredby the 
arithmeticandbootstrap mean of each predictor’s importance,pooled across pollinator species. 
Confidence interval shows the 95% biased-corrected accelerated percentile,based on10000 
replicates. TAR was significantly more importantthanthe other predictors,whilstIsoth andMTDQ 
were equally the leastimportant. The significance of multiple pairwise comparisons was tested using 
Tukey’s post-hoctest (Table S 6 andTable S 7). Predictors are defined in Table 1of the maintext. 
  
FigureS 3: Importanceof predictorsused forPDMs 10 
 
Table S 6shows the significance of the differences inpermutationimportance of the six predictors 
used for the pollinator distributionmodels. We used linear mixedeffects model,withmodel run 
nested withinspecies andgroup (bees or hoverflies) as a random factor,andpredictor as fixed
effect. Before the analysis,we applied anangular transformationtothe permutationimportance 
percent,toimprove normality of residuals. We used Isoth as a baseline. Predictors are defined in
Table 1of the maintext. Fixedeffects only are shown here.  
TableS 6: Differencein theimportanceof predictorsused forPDMs 
 Estimate SE DF t P
Intercept 0.186 0.009 1495 19.948 < 0.001
MTCQ 0.336 0.013 1495 25.400 < 0.001
MTDQ -0.026 0.013 1495 -1.961 0.050
RainCQ 0.295 0.013 1495 22.320 < 0.001
RainSeasCV 0.132 0.013 1495 9.957 < 0.001
TAR 0.380 0.013 1495 28.757 < 0.001
 
Table S 7shows the significance of the pairwise comparisons of means,for the differentpredictors 
used inPDMs. Multiple comparisons were assessedwithTukey’s test, using general linear 
hypothesis test(Hothornetal.,2013). These results andthose inTable S 6show thatTAR was the 
mostimportantpredictor,significantly more importantthan all others (e.g. MTCQ, whichfollowed
next). Onthe opposite end,with equal importance,MTDQ andIsoth were the leastimportant
predictors. Predictors are defined inTable 1of the maintext. 
TableS 7: Multiplecomparisonsof means, fortheimportanceof predictorsused in PDMs 
Linearhypothesis Estimate SE z value Pr(>|z|)
MTCQ- Isoth == 0 0.336 0.013 25.400 <0.001
MTDQ-Isoth == 0 -0.026 0.013 -1.961 0.365 
RainCQ- Isoth == 0 0.295 0.013 22.320 <0.001
RainSeasCV- Isoth == 0 0.132 0.013 9.957 <0.001
TAR - Isoth == 0 0.380 0.013 28.757 <0.001
MTDQ-MTCQ== 0 -0.362 0.013 -27.362 <0.001
RainCQ- MTCQ==0 -0.041 0.013 -3.080 0.025
RainSeasCV- MTCQ==0 -0.204 0.013 -15.443 <0.001
TAR - MTCQ==0 0.044 0.013 3.357 0.010 
RainCQ- MTDQ== 0 0.321 0.013 24.281 <0.001
RainSeasCV- MTDQ== 0 0.157 0.013 11.918 <0.001
TAR - MTDQ== 0 0.406 0.013 30.718 <0.001
RainSeasCV- RainCQ==0 -0.163 0.013 -12.363 <0.001
TAR - RainCQ==0 0.085 0.013 6.437 <0.001
TAR - RainSeasCV ==0 0.248 0.013 18.800 <0.00111 
 
 
Figure S 4shows the contributionof the differentpredictors used for ODMs, measuredby the 
arithmeticandbootstrap mean of each predictor’s importance,from differentruns of the orchard
distributionmodel. Confidence interval s show the 95% biased-corrected accelerated percentile,
based on10,000 replicates. TSeasSDwas significantly more importantthanall other predictors. The 
significance of multiple comparisons was tested using Tukey’s post-hoctest (Table S 8 andTable S 9). 
Predictors are defined inTable 1of the maintext. 
  
FigureS 4: Importanceof predictorsused forODM12 
 
Table S 8shows the significance of the differences inpermutationimportance of the five predictors 
used for the cropdistributionmodels. We used linear mixedeffects model withmodel run as a 
random factor and predictor as fixed effect. Before the analysis,we applied anangular 
transformationtothe permutationimportance percent,toimprove normality of residuals. We used 
Temperature Seasonality as a baseline. Predictors are defined inTable 1of the maintext. Fixed
effects only are shown here. 
TableS 8: Differencein theimportanceof predictorsused in ODM
 Estimate SE DF t P
Intercept 0.674 0.008 36 84.793 0.000
mTCM -0.035 0.011 36 -3.108 0.004
MTWQ  -0.319 0.011 36 -28.343 0.000
MTDQ -0.469 0.011 36 -41.759 0.000
RainWQ -0.368 0.011 36 -32.770 0.000
 
 
Table S 9shows the significance of the pairwise comparisons of means,for the differentpredictors 
used inODM. Multiple comparisons were assessedwithTukey’s test,using general linear hypothesis 
test(Hothornetal.,2013). These results andthose obtained from the mixedeffects model inTable S 
8show thatTSeasSDwas significantly more importantthanall other predictors,including mTCM
whichfollowednext. The remaining predictors followedina significantly decreasing importance,
according tothe rank shown inFigure 5of the maintext. 
TableS 9: Multiplecomparisonsof means, fortheimportanceof predictorsused in ODM
Linearhypothesis Estimate SE z value Pr(>|z|)
mTCM- TSeasSD ==0 -0.035 0.011 -3.108 0.016 
MTWQ- TSeasSD==0 -0.319 0.011 -28.343 <0.001
MTDQ-TSeasSD == 0 -0.469 0.011 -41.759 <0.001
RainWQ- TSeasSD==0 -0.368 0.011 -32.770 <0.001
MTWQ- mTCM==0 -0.284 0.011 -25.235 <0.001
MTDQ-mTCM ==0 -0.434 0.011 -38.651 <0.001
RainWQ- mTCM ==0 -0.333 0.011 -29.662 <0.001
MTDQ-MTWQ== 0 -0.151 0.011 -13.416 <0.001
RainWQ- MTWQ==0 -0.050 0.011 -4.426 <0.001
RainWQ- MTDQ== 0 0.101 0.011 8.990 <0.001
  13 
 
Fig. S 5shows the probability of orchards occurrence (p),for a Maxent model builtexclusively with
MinimumTemperature of ColdestMonth (mTCM). Values of mTCM are taken from present 
conditions. Greatestp is predicted around1.5°C. The red line shows the mean from 10Maxent 
models,the blue shade shows 1standarddeviationfrom the mean.   
FigureS 5: Dependency of crop probability of occurrenceon MinimumTemperatureof 
Coldest Month14 
 
 
Futureprojections
The two histograms inFig. S 6show currentandfuture distributionof Spearman’s correlations 
between orchards extentandprobability of occurrence (p),based on9999samples with
replacement. The dashed lines indicate the observed correlationineachperiod. Probability of 
occurrence was estimated using climaticpredictors,withMaxent. From the positionof the dashed 
line we conclude thatthe correlationbetween cropextentandp is significantly differentthanwhat
itcouldbe expected by chance alone. Inparticular,there is a positive correlationbetween crop
extentandp inthe present(ρ= 0.153), anda negative correlation(ρ= -0.233) between the current
cropextent andthe future p.   
FigureS 6: Observed and simulated correlation between orchards extent and probability of 
occurrenceforpresent and futureclimaticconditions 15 
 
Fig. S 7shows the predicted pollinator availability (PA) currently available toorchards. PA is used as a 
proxy for pollinationservice,andmeasuredwitha relative index from 0to1. PA is mapped from red 
togreen using intervals. Red is used only toindicate areas where PA is predicted tobe 0(i.e. where 
pollinators are predicted tobe absent). The chartshows the frequency of the predicted PA,following 
the same intervals used for the map. Frequency is measuredas number of gridcells witha certain
value of PA. The intervals are based ona commonscale,used for Figs S 7 to S 9. 
 
 
  
FigureS 7: Current pollinatoravailability to orchards16 
 
Fig. S 8shows the predicted future PA available toorchards,inareas identified as the mostsuitable 
tocrop growth, based onfuture climaticconditions (i.e. M2050scenario). Red is used to mapareas 
where PA is predicted tobe 0, due toabsence of wildpollinators. The chartshows the frequency of 
the predicted PA,following the same intervals used forthe map. Frequency is measuredas number 
of gridcells witha certainvalue of PP. The intervals are based ona commonscale,used for Figs S 7
andS 9. 
 
 
 
 
 
 
 
 
 
 
 
 
 
 
 
 
 
 
 
 
 
 
 
FigureS 8: Futurepollinatoravailability in areaspredicted to havethegreatest 
suitability fororchardsunderfutureclimaticconditions 17 
 
Fig. S 9shows the predicted PA where orchards are currently grown,based onfuture climatic
conditions (i.e. M2050scenario). PA is mapped using interval classes,following the same scale 
adopted for Figs S 7 andS 8. The mapsuggests that,if orchards persisted where they are currently 
planted,they wouldall receive some pollinationservice. Green shades are used tomapareas with
greater PA. The chartshows the frequency of the predicted PA,following the same intervals used for 
the map. Frequency is measured as number of gridcells witha certainvalue of PA. The intervals are 
based ona commonscale,used alsofor Fig. S 7andS 8. 
 
FigureS 9: Futurepollinatorpotentialpredicted whereorchardsarecurrently planted 18 
 
References 
FranklinJ,Davis FW,Ikegami M,SyphardAD,FlintLE,FlintAL,HannahL(2013) Modeling plant
species distributions under future climates:how fine scale doclimate projections needto 
be?Global Change Biology, 19,473-483. 
HothornT, BretzF,Westfall P,Heiberger RM,Schuetzenmeister A (2013) multcomp:Simultaneous 
Inference inGeneral ParametricModels.
Jolliffe IT(1972) Discarding Variables ina Principal ComponentAnalysis. I:Artificial Data. Applied 
Statistics,2,160-173. 
Jolliffe IT(1973) Discarding Variables ina Principal ComponentAnalysis,II:Real Data. Applied 
Statistics,22,21-31. 
Murphy JM,Sexton DMH,Jenkins GJ etal. (2010) UK Climate Projections Science Report:Climate 
change projections.,Met Office Hadley Centre. Exeter,UK. 
NakićenovićN,AlcamoJ,Davis G etal. (2000) IPCC Special Reporton Emissions Scenarios (SRES), 
Cambridge University Press.
Phillips SJ,Dudík M,ElithJ,Graham CH,LehmannA,Leathwick J,Ferrier S (2009) Sample selection
bias andpresence-only distributionmodels:implications for backgroundand pseudo-
absence data. Ecological Applications, 19,181-197. 
Polce C,Termansen M,Aguirre-Gutiérrez J etal. (2013) Species DistributionModels for Crop
Pollination:A Modelling Framework Applied toGreatBritain. PLoS ONE,8, e76308. 
Sork VL,Davis FW,Westfall R,FlintA,Ikegami M,Wang H,GrivetD(2010) Gene movementand
geneticassociationwithregional climate gradients inCalifornia valley oak (Quercus lobata 
Nee) inthe face of climate change. Molecular Ecology, 19,3806-3823. 
Termansen M,Mcclean CJ,PrestonCD(2006) The use of geneticalgorithms andBayesian
classificationtomodel species distributions. EcologicalModelling, 192,410-424. 
Thuiller W (2004) Patterns anduncertainties of species' range shifts under climate change. Global 
Change Biology,10, 2020-2027. 
WarrenR,Vanderwal J,Price J etal. (2013) Quantifying the benefitof early climate change 
mitigationinavoiding biodiversity loss. Nature ClimateChange,3,678-682. 
 
 
